# Supplementary material for: Cellulose Nanocrystal/Zinc Oxide Bio-Nanocomposite Activity on Planktonic and Biofilm Producing Pan Drug-Resistant Clostridium perfringens Isolated from Chickens and Turkeys
Source: Antibiotics (Basel). 2025 Jun 3;14(6):575. doi: 10.3390/antibiotics14060575 (PMC12189287; doi:10.3390/antibiotics14060575)
Supplement: Supplementary file 1 [file antibiotics-14-00575-s001.zip]

Archive with 6 entries (6 files):
- Figure S1.jpg
- Figure S2.jpg
- Figure S3.jpg
- Figure S4.jpg
- Table S1.xlsx
- Table S2.pdf
