# Supplementary material for: Cellulose Nanocrystal/Zinc Oxide Bio-Nanocomposite Activity on Planktonic and Biofilm Producing Pan Drug-Resistant Clostridium perfringens Isolated from Chickens and Turkeys
Source: Antibiotics (Basel). 2025 Jun 3;14(6):575. doi: 10.3390/antibiotics14060575 (PMC12189287; doi:10.3390/antibiotics14060575)
Supplement: Supplementary file 1 [file antibiotics-14-00575-s001.zip › Table S1.xlsx]

## Sheet: ورقة1
Table S1: Biofilm production by PDR C. perfringens isolates and the antibiofilm activities of CNCs/ZnO bio-nanocomposites using the microtiter plate method
PDR isolates	Code No.	Biofilm		Antibiofilm
		OD570	Degree	MBC		MIC		SIC
				OD570	Inhibition %	OD570	Inhibition %	OD570	Inhibition %
1	LL3	0.352	weak	0.143	59.37	0.19	47.51	0.21	41.98
2	BI15	0.542	Moderate	0.255	52.95	0.278	48.7	0.309	42.98
3	BI22	0.449	Moderate	0.19	57.68	0.287	36.08	0.296	34.07
4	BS23	0.422	Moderate	0.198	53.08	0.295	30.09	0.299	29.14
5	TL1	0.416	Moderate	0.198	52.4	0.23	44.71	0.25	39.9
6	TL3	0.41	Moderate	0.187	54.39	0.22	46.34	0.253	38.29
7	BL18	0.33	weak	0.14	57.57	0.173	47.57	0.19	42.42
8	BI11	0.706	Moderate	0.211	70.11	0.237	66.43	0.281	60.19
9	BS14	0.851	Strong	0.141	83.43	0.196	76.96	0.218	74.38
10	BI10	0.608	Moderate	0.227	62.66	0.28	53.94	0.32	47.36
11	BL11	0.551	Moderate	0.132	76.04	0.247	55.17	0.272	50.63
12	BI2	0.401	Moderate	0.134	66.58	0.18	55.11	0.223	44.38
13	BS3	0.321	weak	0.126	60.74	0.142	55.76	0.196	38.94
14	BS22	0.429	Moderate	0.156	63.63	0.21	51.04	0.23	46.38
15	BS7	0.29	weak	0.13	55.17	0.134	53.79	0.175	39.65
16	BL15	0.473	Moderate	0.18	61.94	0.23	51.37	0.27	42.91
17	LI3	0.447	Moderate	0.156	65.1	0.21	53.02	0.233	47.87
18	LS3	0.655	Moderate	0.2	69.46	0.28	57.25	0.353	46.1
19	SS2	0.739	Strong	0.18	75.64	0.231	68.74	0.273	63.05
20	SI18	0.528	Moderate	0.175	66.85	0.196	62.87	0.208	60.6
21	SL5	0.78	Strong	0.21	73.07	0.228	70.76	0.25	67.94
22	LS1	0.28	weak	0.13	53.57	0.16	42.85	0.186	33.57
23	BS15	0.403	Moderate	0.134	66.74	0.145	64.01	0.19	52.85
	Negative control	0.176
	Positive control	0.754	Strong	0.123	83.68	0.146	80.63	0.232	69.23
	MBC: Minimum bactericidal concentration
	MIC :Minimum inhibitory concentration
	SIC: subinhibitory concentration
	LL: layer liver
	LI: layer intestine
	LS: layer spleen
	BL: broiler layer
	BI: broiler intestine
	BS: broiler spleen
	TL: turkey liver
